# Supplementary material for: The Therapeutic Potential of Four Main Compounds of Zanthoxylum nitidum (Roxb.) DC: A Comprehensive Study on Biological Processes, Anti-Inflammatory Effects, and Myocardial Toxicity
Source: Pharmaceuticals (Basel). 2024 Apr 19;17(4):524. doi: 10.3390/ph17040524 (PMC11054278; doi:10.3390/ph17040524)
Supplement: Supplementary file 1 [file pharmaceuticals-17-00524-s001.zip]

Archive with 1 entries (1 files):
- pharmaceuticals-2926929-supplementary.pdf
